# Supplementary material for: TPS1 drug design for rice blast disease in magnaporthe oryzae
Source: Springerplus. 2014 Jan 10;3:18. doi: 10.1186/2193-1801-3-18 (PMC3901853; doi:10.1186/2193-1801-3-18)
Supplement: Supplementary file 4 — Additional file 4: Figure S3: The top 45 compounds with the strongest binding confirmations are listed here, and the 2D interactions with Tps1 were also presented, which were prepared by Ligplot. (ZIP 920 KB) [file 40064_2013_782_MOESM4_ESM.zip]

Archive with 12 entries (12 files):
- 8735656271096913_add3/8735656271096913_add10.jpeg
- 8735656271096913_add3/8735656271096913_add11.jpeg
- 8735656271096913_add3/8735656271096913_add12.jpeg
- 8735656271096913_add3/8735656271096913_add13.jpeg
- 8735656271096913_add3/8735656271096913_add14.jpeg
- 8735656271096913_add3/8735656271096913_add3.jpeg
- 8735656271096913_add3/8735656271096913_add4.jpeg
- 8735656271096913_add3/8735656271096913_add5.jpeg
- 8735656271096913_add3/8735656271096913_add6.jpeg
- 8735656271096913_add3/8735656271096913_add7.jpeg
- 8735656271096913_add3/8735656271096913_add8.jpeg
- 8735656271096913_add3/8735656271096913_add9.jpeg
