# Supplementary material for: TPS1 drug design for rice blast disease in magnaporthe oryzae
Source: Springerplus. 2014 Jan 10;3:18. doi: 10.1186/2193-1801-3-18 (PMC3901853; doi:10.1186/2193-1801-3-18)
Supplement: Supplementary file 5 — Additional file 5: Figure S4: the 2D structures of the 26 modified compounds based on Compound 24789937 as the template, with the corresponding affinities were also included in the brackets. (ZIP 140 KB) [file 40064_2013_782_MOESM5_ESM.zip]

Archive with 2 entries (2 files):
- 8735656271096913_add5/additional file 5_figure s4_a.JPG
- 8735656271096913_add5/additional file 5_figure s4_b.jpg
